# Supplementary material for: The distribution of aerobic bacteria in Chinese cropland is linked to the soil texture
Source: Front Microbiol. 2025 Feb 19;16:1541460. doi: 10.3389/fmicb.2025.1541460 (PMC11880006; doi:10.3389/fmicb.2025.1541460)
Supplement: Supplementary file 1 [file Data_Sheet_1.csv]

	Longtitude	Latitude	Region1	Region	Soil_types	Crop_bind	Landuse	Precipitation	Temperature	CaCl2	Citrate	Enzyme	HCl	AP	pH	SOC	TN	Clay	Silt	Sand	phoD	gltA
RS100	124.9438333	43.62594444	Northeast	Northeast	Black	Maize	Upland	621.2	5.9	4.76	245.6	29.45	390.41	76.63	6.3	22.66	1.17	10.55	64.71	24.73	1050000	1.07e+09
RS101	124.8729167	43.57755556	Northeast	Northeast	Black	Maize	Upland	623	6.1	0.95	98.5	10.42	187.66	37.12	5.22	18.47	1.06	13	75.46	11.54	409000	6e+08
RS102	124.8835278	43.53875	Northeast	Northeast	Black	Maize	Upland	623.5	6.1	1.58	133.11	17.52	227.99	52.9	5.08	22.42	1.05	11.87	73.84	14.28	210000	5.94e+08
RS103	124.7821444	43.46553611	Northeast	Northeast	Black	Maize	Upland	623.3	6.2	1.04	164.56	8.89	321.56	46.23	4.95	22.51	1.06	10.33	73.83	15.85	442000	9.57e+08
RS104	124.7020778	43.43933889	Northeast	Northeast	Black	Maize	Upland	625.8	6.1	1.16	199.29	14.92	256.52	39.58	5.86	33.58	1.23	10.28	71.86	17.86	456000	1.49e+09
RS105	124.6417528	43.39456111	Northeast	Northeast	Black	Maize	Upland	628.6	6.1	4.79	194.29	26.14	319.43	58.3	5.76	32.43	1.34	10.22	67.51	22.27	488000	1.09e+09
RS106	124.6240889	43.38416944	Northeast	Northeast	Black	Maize	Upland	629.5	6.1	5.67	314.93	21.35	452.71	83.97	5.01	24.11	1.36	11.11	72.36	16.53	48100	6.09e+08
RS107	124.6417222	43.38213333	Northeast	Northeast	Black	Maize	Upland	629.6	6.1	4.98	207.9	35.65	339.66	67.97	6.02	26.87	1.22	10.53	73.29	16.18	530000	40500000
RS109	121.34	29.76944444	South	East	Red	Rice	Paddy	1494.1	16.2	0.16	50.19	2.05	124.39	42.13	5.41	47.73	2.61	7.72	79.46	12.82	81900	6.47e+08
RS110	121.34	29.76944444	South	East	Red	Rice	Paddy	1494.1	16.2	0.22	72.2	2.63	204.69	52.65	5.33	48.89	2.82	5.29	79.71	15	242000	2.78e+09
RS112	121.7266667	29.81916667	South	East	Red	Rice	Paddy	1381.7	16.2	0.16	40.27	7.61	146.53	38.58	6.44	26.59	1.71	9.59	79.96	10.45	131000	1.71e+09
RS124	121.26	28.49111111	South	East	Red	Rice	Paddy	1713.4	17	1.46	307.17	6.71	341.38	95.17	6.53	46.67	2.43	4.83	67.15	28.03	292000	3.68e+09
RS127	121.694269	31.568249	South	East	Red	Rice	Paddy	1116.3	15	0.3	103.74	7.27	268.67	29.58	8.54	18.95	1.35	7.55	77.77	14.68	472000	2.29e+09
RS128	121.694269	31.568249	South	East	Red	Rice	Paddy	1116.3	15	0.08	111.82	4.33	536.5	13.6	8.61	15.08	1.14	8.94	81.73	9.33	326000	1.23e+09
RS129	121.783402	31.512562	South	East	Red	Rice	Paddy	1116.3	15.1	0.05	27.57	2.98	511.67	2.59	8.59	14.12	1.16	10.54	78.35	11.11	534000	1.33e+09
RS130	121.783402	31.512562	South	East	Red	Rice	Paddy	1116.3	15.1	0.02	35.87	3.52	291.95	4.08	8.36	19.21	1.26	10.33	74.95	14.72	275000	1.6e+08
RS132	121.0272222	30.97583333	South	East	Red	Rice	Paddy	1216.5	15.5	0	156.92	5.28	429.1	31.58	6.47	30.54	1.67	7.3	70.47	18.09	62500	1.07e+09
RS135	121.5708333	30.98416667	South	East	Red	Rice	Paddy	1166.5	15.6	0.14	120.7	12.98	275.27	13.38	8.33	29.13	1.14	10.79	79.07	10.14	199000	72100000
RS136	121.5711111	30.98444444	South	East	Red	Rice	Paddy	1166.5	15.6	0.26	99.37	7.7	136.03	14.39	8.46	14.14	1.05	10.72	81.62	7.66	245000	8.3e+08
RS137	120.2353	33.38423889	South	East	Red	Rice	Paddy	1229.1	14	0.6	143.28	8.31	570.11	29.44	8.73	12.47	1.21	7.69	74.48	17.82	375000	1.27e+08
RS138	120.2353028	33.38424167	South	East	Red	Rice	Paddy	1229.1	14	0.59	122.21	7.86	210.88	21.43	8.7	16.93	1.17	7.55	70.74	21.71	136000	54700000
RS139	120.1448194	33.42846944	South	East	Red	Rice	Paddy	1239.2	14	0.09	83.45	1.1	308.82	5.62	8.49	18.04	1.63	7.62	70.33	22.05	323000	1.15e+10
RS140	120.1448222	33.42847222	South	East	Red	Rice	Paddy	1239.2	14	0	69.98	2.59	531.73	6.91	8.45	29.23	1.75	7.61	66.62	25.77	120000	5.91e+09
RS142	120.1463833	33.29325278	South	East	Red	Rice	Paddy	1217.4	14	0.04	112.18	4.07	98.38	29.36	7.61	24.27	1.41	11.18	74.45	14.38	164000	77600000
RS144	102.4839	24.2521	South	Southwest	Red	Rice	Paddy	892.1	13.5	1.7	201.96	12.67	468.11	56.64	8.57	25.52	1.51	11.42	74.67	13.91	118000	48900000
RS145	99.7603	24.7511	South	Southwest	Red	Rice	Paddy	1201.7	13.6	0.1	106.07	0.65	455.02	31.64	5.72	69.33	2.91	6.84	71.31	21.85	176000	3.27e+09
RS153	112.53675	26.15463889	South	Central	Red	Rice	Paddy	1370.7	16.4	0.2	13.82	1.24	232.18	16.71	8.49	21.34	2.15	8.99	71.13	19.88	1720000	4.09e+08
RS163	111.6125	28.77333333	South	Central	Red	Rice	Paddy	1398.8	16.4	0.21	21.18	1.38	56.92	10.49	6.2	24.4	1.63	12.02	75.64	12.34	646000	8.35e+08
RS164	112.1705556	29.29055556	South	Central	Red	Rice	Paddy	1255.2	16.5	0.18	12.03	2.16	93.07	11.04	6.13	24.64	1.61	11.04	78.27	10.7	675000	2.83e+08
RS170	108.3461111	23.61638889	South	South	Red	Rice	Paddy	1571.2	19.2	0.2	7.55	1.43	7.1	4.56	6.94	7.96	0.89	14.15	83.96	1.9	121000	22500000
RS187	110.8174722	22.13183333	South	South	Red	Rice	Paddy	1837.4	22.3	0.61	54.94	0.92	186.31	167.22	6.13	11.52	0.92	5.69	71.42	22.89	451000	7.76e+08
RS190	111.0858056	22.02530556	South	South	Red	Rice	Paddy	1780.4	20.7	2.82	381.64	22.65	809.24	141.46	5.94	24	1.47	7.75	80.36	11.9	115000	6.24e+08
RS195	112.5952222	22.27522222	South	South	Red	Rice	Paddy	2073.3	21.9	0.25	78.15	5.71	161.24	21.26	6.84	19.7	1.56	12.19	79.02	8.8	1120000	3.59e+08
RS196	112.50275	21.87011111	South	South	Red	Rice	Paddy	2287.9	22.2	0.26	13.51	1.4	38.03	14.3	6.94	32.19	1.83	7.35	82.42	10.23	577000	4.03e+08
RS199	119.1770137	26.0619086	South	East	Red	Rice	Paddy	1412.1	19.7	0.23	481.29	3.71	589.1	13.23	5.09	25.02	1.4	8.84	80.81	10.35	1230000	1.77e+09
RS200	119.1770137	26.0619086	South	East	Red	Rice	Paddy	1412.1	19.7	0.23	238.91	2.29	699.65	17.21	5.09	21.45	1.35	9.35	79.37	11.28	758000	1.15e+09
RS202	119.2031682	26.03475386	South	East	Red	Rice	Paddy	1395.8	19.7	0.25	9.1	2.65	13.37	18.75	6.96	9.77	0.81	13.16	84.34	2.51	1180000	1.19e+09
RS203	113.3149065	26.72148913	South	Central	Red	Rice	Paddy	1401.5	17	0.2	11.08	2.19	44.11	13.48	5.64	34.6	1.88	8.62	76.13	15.26	1900000	1.45e+09
RS23	114.5969444	35.18388889	North	North	Fluvo-aquic	Wheat Maize	Upland	541.4	13.7	0.46	48.01	8.23	996.13	9.69	6.49	17.75	1.22	7.64	72.6	19.76	338000	9.43e+08
RS31	125.4379167	44.09211111	Northeast	Northeast	Black	Maize	Upland	582.8	5.3	1.05	51.89	5.22	219.75	18.59	6.48	36.88	1.46	9.81	62.2	27.99	204000	5.46e+08
RS32	125.5016111	44.13852778	Northeast	Northeast	Black	Maize	Upland	582.6	5.3	1.71	78.38	5.72	273.87	31.18	5.93	33.17	1.42	7.69	57.88	34.44	74200	6.42e+08
RS34	125.55075	44.20558333	Northeast	Northeast	Black	Maize	Upland	583.6	5.2	8.65	264.07	31.5	524.01	72.89	5.83	30.48	1.44	10.64	63.25	26.12	31600	1.57e+08
RS35	125.5519722	44.24408333	Northeast	Northeast	Black	Maize	Upland	580	5.1	4.58	168.39	15.79	358.09	62.85	6.07	28.3	1.35	9.68	55.02	35.3	92800	6.62e+08
RS36	125.5813889	44.31480556	Northeast	Northeast	Black	Maize	Upland	569.5	5.1	20.34	350.04	43.24	870.53	76.3	5.7	35.42	1.62	8.5	58.06	33.44	55600	7.64e+08
RS37	125.6084167	44.35169444	Northeast	Northeast	Black	Maize	Upland	566.5	5	0.95	105.92	3.32	385.35	12.29	8.05	41.17	1.64	13.43	60.97	25.6	11100	1.06e+08
RS38	125.6530278	44.38477778	Northeast	Northeast	Black	Maize	Upland	563.7	5	2.05	105.09	17.27	344.95	78.12	5.87	25.99	1.32	9.58	54.11	36.32	210000	3.79e+08
RS39	125.6891667	44.42866667	Northeast	Northeast	Black	Maize	Upland	560	4.9	3.6	152.84	11.92	425	59.05	4.63	31.11	1.41	10.46	55.3	34.24	99800	2.43e+08
RS43	125.8808333	44.63586111	Northeast	Northeast	Black	Maize	Upland	558	4.8	1.15	68.6	4.53	203.72	26.34	5.64	26.51	1.33	10.02	61.61	28.37	198000	1.24e+09
RS44	125.9233611	44.66486111	Northeast	Northeast	Black	Maize	Upland	557.3	4.8	2.27	203.23	31.57	387.25	62.5	4.85	25.34	1.32	9.45	58.8	31.75	127000	3.23e+08
RS46	126.0165	44.82147222	Northeast	Northeast	Black	Maize	Upland	542.2	4.6	7.94	241.2	32.12	475.1	72.68	4.8	26.04	1.35	10.04	59.52	30.44	305000	5.95e+08
RS47	126.0376389	44.8715	Northeast	Northeast	Black	Maize	Upland	535.6	4.5	1.93	109.85	12.65	266.7	32.3	5.23	25.02	1.34	9.27	56.68	34.05	108000	1.45e+09
RS48	126.0792778	44.94719444	Northeast	Northeast	Black	Maize	Upland	530.7	4.5	5.81	204.13	30.95	466.83	56.55	5.26	26.42	1.41	10.72	59.52	29.76	76500	6.45e+08
RS49	126.1288611	45.00216667	Northeast	Northeast	Black	Maize	Upland	535	4.5	1.98	167.86	7.87	316.93	34.31	5.29	26.19	1.37	11.11	61.76	27.13	219000	5.52e+08
RS50	126.1944444	45.08744444	Northeast	Northeast	Black	Maize	Upland	541.9	4.4	0.46	16.01	2.5	619.55	15.15	7.88	43.07	1.99	9.55	58.37	32.08	582000	1.62e+09
RS51	126.14545	45.02208333	Northeast	Northeast	Black	Maize	Upland	537.6	4.5	5.42	155.28	20.77	273.12	50.62	5.47	26.87	1.32	11.06	69.3	19.64	175000	2.09e+08
RS52	126.1887861	45.05653611	Northeast	Northeast	Black	Maize	Upland	542.6	4.5	1.62	276.11	7.22	660.89	38.04	8.21	33.92	1.59	10.07	68.21	21.72	854000	1.58e+09
RS53	126.2260417	45.11005	Northeast	Northeast	Black	Maize	Upland	545.9	4.4	2.11	84.22	7.85	225.5	37.59	5.85	29.95	1.42	10.58	61.94	27.45	143000	7.34e+08
RS54	126.2672556	45.06706111	Northeast	Northeast	Black	Maize	Upland	551.9	4.4	10.84	190	28.22	405.35	76.4	5.51	27.36	1.39	11.79	68.73	19.47	144000	7.77e+08
RS55	126.2217806	45.22505278	Northeast	Northeast	Black	Maize	Upland	534.4	4.3	11.06	506.72	36.81	710.41	69.98	7.45	31.17	1.61	11.57	68.25	20.17	972000	1.98e+09
RS56	126.2713	45.26245	Northeast	Northeast	Black	Maize	Upland	530.2	4.2	4.85	177.92	15.96	374.95	43.22	5.48	33.02	1.46	9.9	62.88	26.4	88100	6.18e+08
RS57	126.2878306	45.29519167	Northeast	Northeast	Black	Maize	Upland	526.6	4.2	1.28	152.15	11.48	660.4	27.41	8.08	29.57	1.52	11.12	67.12	21.77	390000	8.61e+08
RS64	114.2461111	34.41777778	North	North	Fluvo-aquic	Wheat Maize	Upland	690.7	13.5	2.9	119.94	14.21	1074.99	59.88	8.71	25.87	1.66	11.1	70.38	18.52	487000	3.77e+09
RS65	114.3522222	34.49555556	North	North	Fluvo-aquic	Wheat Maize	Upland	654.2	13.6	1.14	121.59	5.56	1103.63	21.38	8.58	10.84	1.26	4.32	53.78	41.9	1110000	4.87e+09
RS67	114.4075	34.74055556	North	North	Fluvo-aquic	Wheat Maize	Upland	586.9	13.8	0.9	132.97	6.7	1181.78	15.92	8.68	24.02	1.28	4.11	55.37	40.52	1590000	7.77e+09
RS68	114.5763889	34.94111111	North	North	Fluvo-aquic	Wheat Maize	Upland	575	13.8	0.26	9.03	3.52	697.8	15.64	8.42	20.51	1.26	11.68	71.1	17.23	1e+05	12800000
RS69	114.5902778	34.99638889	North	North	Fluvo-aquic	Wheat Maize	Upland	565.3	13.7	1.72	50.87	6.84	1028.61	31.47	8.3	15.89	1.1	7.07	71.56	21.38	790000	4.12e+09
RS70	114.5963889	35.06611111	North	North	Fluvo-aquic	Wheat Maize	Upland	554.9	13.7	1.17	129.6	13.52	1240.02	55.66	8.5	22.89	1.44	6.33	67.11	26.56	1570000	1.21e+09
RS71	114.6277778	35.15638889	North	North	Fluvo-aquic	Wheat Maize	Upland	542.2	13.7	0.94	56.65	14.13	814.5	15.51	7.23	14.05	1.04	6.83	63.45	29.72	348000	5.25e+08
RS72	114.4902778	35.19305556	North	North	Fluvo-aquic	Wheat Maize	Upland	544.2	13.7	0.34	49.36	2.32	1421.96	6.72	7.43	13.66	1.07	6.23	68.21	25.56	661000	5.04e+09
RS73	114.4202778	35.16388889	North	North	Fluvo-aquic	Wheat Maize	Upland	546.3	13.6	0.34	66.6	5.55	1139.39	31.71	7.5	14.26	1.09	6.51	67.81	25.68	562000	3.9e+09
RS75	114.6592472	37.85747778	North	North	Fluvo-aquic	Wheat Maize	Upland	493	13.1	2.6	204.06	34.15	1080.48	50.54	8.06	26.66	1.51	7.29	68.85	23.86	310000	5.29e+09
RS76	114.6966444	37.81893889	North	North	Fluvo-aquic	Wheat Maize	Upland	488.1	13	4.87	202.3	45.89	1066.27	105.17	8.08	25.85	1.49	7.48	71.45	21.07	1200000	6.04e+09
RS79	114.6426944	37.85967222	North	North	Fluvo-aquic	Wheat Maize	Upland	494.8	13.3	7.84	424.4	38.1	1154.61	54.9	7.86	24.89	1.37	7.71	67.86	24.43	1050000	1.77e+09
RS80	114.6262944	37.87519167	North	North	Fluvo-aquic	Wheat Maize	Upland	496.8	13.3	2.75	204.67	29.27	1047.86	48.25	8.24	21.85	1.25	8.78	72	19.22	655000	2.52e+09
RS81	114.6735917	37.8877	North	North	Fluvo-aquic	Wheat Maize	Upland	493.1	13.1	1.95	492.26	36.65	1301.85	38.06	8.34	23.52	1.32	9.72	69.63	20.65	601000	5.67e+08
RS82	114.7011472	37.85800556	North	North	Fluvo-aquic	Wheat Maize	Upland	490	13.1	4.81	601.12	44.47	1191.92	57.16	7.77	26.5	1.44	9.57	64.76	25.67	1370000	3.21e+09
RS83	114.6394222	37.91384722	North	North	Fluvo-aquic	Wheat Maize	Upland	496.7	13.2	2.83	230.44	21.42	954.75	27.31	7.47	22.02	1.28	6.74	66	27.27	129000	2.73e+09
RS85	114.7322306	37.91356944	North	North	Fluvo-aquic	Wheat Maize	Upland	489.4	13.1	10.16	705.88	33.42	1111.08	114.27	7.57	29.37	1.6	6.26	68.68	25.06	1220000	6.67e+09
RS86	114.76515	37.91563611	North	North	Fluvo-aquic	Wheat Maize	Upland	487.3	13	0.66	383.82	11.77	819.02	18.24	8.3	23.06	1.34	7.17	66.79	26.05	801000	1.43e+09
RS87	114.7480056	37.90554167	North	North	Fluvo-aquic	Wheat Maize	Upland	488.3	13	0.87	124.7	14.52	1026.11	21.28	8.42	18.74	1.23	7.48	68.76	23.77	387000	2.05e+09
RS88	114.6940917	37.87043333	North	North	Fluvo-aquic	Wheat Maize	Upland	490.9	13.1	2.2	820.9	23.83	1365.62	42.04	7.97	22.81	1.13	7.63	65.11	27.26	653000	5.61e+09
RS89	114.715425	37.8575	North	North	Fluvo-aquic	Wheat Maize	Upland	488.7	13	0.34	98.78	12.73	788.15	15.06	7.96	27.31	1.45	7.32	67.54	25.14	264000	2.7e+09
RS92	125.009	43.75991667	Northeast	Northeast	Black	Maize	Upland	608.6	5.7	3.02	235.72	29.8	503.64	54.21	5.89	26.28	1.23	11.73	64.42	23.86	202000	3.84e+08
RS93	124.9546667	43.78375	Northeast	Northeast	Black	Maize	Upland	608.5	5.7	0.65	293.01	15.17	425.36	27.61	6.82	31.25	1.43	9.24	63.3	27.47	206000	7.52e+08
RS94	124.9129444	43.81183333	Northeast	Northeast	Black	Maize	Upland	607.6	5.7	2.18	375.44	16.29	619.39	27.54	7.45	30.4	1.41	8.86	60.04	31.11	419000	2.06e+09
RS97	125.0030278	43.69102778	Northeast	Northeast	Black	Maize	Upland	616.2	5.8	0.32	71.21	12.5	165.3	27.34	5.47	27.49	1.21	11.57	69.82	18.61	1010000	1.13e+09
RS98	124.9757778	43.66230556	Northeast	Northeast	Black	Maize	Upland	618.9	5.9	0.54	117.43	10.89	229.08	22.53	5.8	25.75	1.2	8.91	72.32	18.77	346000	3.13e+08
RS99	124.97	43.64222222	Northeast	Northeast	Black	Maize	Upland	620.2	5.7	0.48	83.96	9.12	288.26	22.82	5.66	27.92	1.15	10.45	70.89	18.66	95500	1.67e+08
