# Supplementary material for: The distribution of aerobic bacteria in Chinese cropland is linked to the soil texture
Source: Front Microbiol. 2025 Feb 19;16:1541460. doi: 10.3389/fmicb.2025.1541460 (PMC11880006; doi:10.3389/fmicb.2025.1541460)
Supplement: Supplementary file 2 [file Data_Sheet_2.csv]

Phylum	Class	Order	Family	Genus	Species
Proteobacteria	Gammaproteobacteria	Pseudomonadales	Pseudomonadaceae	Pseudomonas
Proteobacteria	Gammaproteobacteria	UBA6522
Firmicutes	Bacilli	Bacillales	Bacillaceae_H	Bacillus_C
Methylomirabilaeota	Rokubacteria	GWA2_73_35	GWA2_73_35	GWA2_73_35
Actinobacteria	Actinobacteria	Corynebacteriales	Pseudonocardiaceae	Pseudonocardia
Proteobacteria	Alphaproteobacteria	Rhizobiales	Beijerinckiaceae	Salinarimonas	Salinarimonas_rosea
Actinobacteria	Actinobacteria	Actinomycetales	Micrococcaceae	Pseudarthrobacter
Firmicutes	Limnochordia	Limnochordales
Actinobacteria	Actinobacteria
Actinobacteria	Actinobacteria	Sporichthyales
Myxococcaeota	UBA9160	UBA9160	UBA4427
Actinobacteria	Actinobacteria	Propionibacteriales	Kribbellaceae	Kribbella	Kribbella_catacumbae
Actinobacteria	Actinobacteria	Actinomycetales	Microbacteriaceae	Microbacterium
Proteobacteria	Alphaproteobacteria	Rhizobiales	Beijerinckiaceae	Salinarimonas
Myxococcaeota
Proteobacteria	Gammaproteobacteria	Methylococcales	Methylococcaceae
Myxococcaeota	UBA9160	UBA9160
Planctomycetes	Planctomycetia	Pirellulales	UBA8133	RBG_16_64_12
Proteobacteria	Alphaproteobacteria	Rhizobiales	Hyphomicrobiaceae	Hyphomicrobium
Acidobacteria	Acidobacteriia	Solibacterales	Solibacteraceae	Solibacter
Acidobacteria	Holophagae	Holophagales
Actinobacteria	Actinobacteria	Frankiales	Frankiaceae	Frankia
Verrucomicrobia	Verrucomicrobiae	Chthoniobacterales	UBA10450
Firmicutes	Limnochordia	Limnochordales	Limnochordaceae	Limnochorda	Limnochorda_pilosa
Chloroflexi	Chloroflexia	54_19	54_19	54_19
Proteobacteria	Alphaproteobacteria	Rhizobiales	Rhizobiaceae
Halobacteraeota	Methanosarcinia
Spirochaetes	Leptospirae	Leptospirales	Leptospiraceae
Bacteroidetes	Bacteroidia	Cytophagales	Spirosomaceae	Runella
Proteobacteria	Gammaproteobacteria	Betaproteobacteriales	Burkholderiaceae	Mitsuaria	Mitsuaria_sp1
Proteobacteria	Alphaproteobacteria	Rhizobiales	Beijerinckiaceae	Bosea
Proteobacteria	Gammaproteobacteria	Betaproteobacteriales	Hydrogenophilaceae	Thiobacillus
Actinobacteria	Actinobacteria	Propionibacteriales	Propionibacteriaceae	Friedmanniella
Proteobacteria	Gammaproteobacteria	Xanthomonadales	Xanthomonadaceae	Luteimonas
Planctomycetes	Phycisphaerae	Phycisphaerales
Firmicutes	Bacilli_A	Thermoactinomycetales	Thermoactinomycetaceae	Thermoactinomyces
Proteobacteria	Gammaproteobacteria	UBA6522	UBA6522	UBA6522
Acidobacteria	DSM_100886	DSM_100886	2_12_FULL_66_21
Acidobacteria	DSM_100886	DSM_100886	UBA2999	2_02_FULL_65_29
Proteobacteria	Alphaproteobacteria	Sphingomonadales	Sphingomonadaceae	Sphingopyxis
Bacteroidetes	UBA10030	UBA10030	UBA10030	UBA9647
Planctomycetes	Planctomycetia	Pirellulales	Ga0077529	UBA7805
Acidobacteria	DSM_100886	DSM_100886
Firmicutes	CSP1_3	CSP1_3	CSP1_3
Firmicutes	Sulfobacillia	Sulfobacillales	Sulfobacillaceae
Proteobacteria	Gammaproteobacteria	Betaproteobacteriales	Burkholderiaceae	Rugamonas
Proteobacteria	Alphaproteobacteria	Sphingomonadales	Sphingomonadaceae	Sphingomonas
Proteobacteria	Alphaproteobacteria	Acetobacterales	Acetobacteraceae	Acidiphilium
Acidobacteria	DSM_100886	DSM_100886	UBA2999	12_FULL_67_14b
Acidobacteria
Proteobacteria	Alphaproteobacteria	Rhizobiales
Proteobacteria	Alphaproteobacteria	Rickettsiales
Actinobacteria	Rubrobacteria	Rubrobacterales
Planctomycetes	Planctomycetia	Pirellulales	Ga0077529
Nitrospirae	Nitrospiria	Nitrospirales	Nitrospiraceae	UBA6488
Proteobacteria	Gammaproteobacteria	Betaproteobacteriales	Hydrogenophilaceae
Planctomycetes	Planctomycetia	Planctomycetales
Acidobacteria	DSM_100886	DSM_100886	2_12_FULL_66_21	2_12_FULL_66_21
Verrucomicrobia	Verrucomicrobiae	Pedosphaerales
Proteobacteria	Gammaproteobacteria	Betaproteobacteriales	Rhodocyclaceae	Dechloromonas
Actinobacteria	Actinobacteria	Corynebacteriales	Geodermatophilaceae	Geodermatophilus_A
Proteobacteria	Alphaproteobacteria	Rhizobiales	Rhizobiaceae	Rhizobium
Gemmatimonadetes
Actinobacteria	Actinobacteria	Corynebacteriales	Micromonosporaceae	Catenuloplanes
Proteobacteria	Gammaproteobacteria	Enterobacterales	Alteromonadaceae
Proteobacteria	Alphaproteobacteria	Rhizobiales	Xanthobacteraceae	Xanthobacter
Actinobacteria	Actinobacteria	Actinomycetales	Cellulomonadaceae
Chloroflexi	Ktedonobacteria	Ktedonobacterales
Acidobacteria	Blastocatellia	Pyrinomonadales
Proteobacteria	Gammaproteobacteria	Betaproteobacteriales	Burkholderiaceae	Massilia
Actinobacteria	Actinobacteria	Propionibacteriales	Propionibacteriaceae	Auraticoccus	Auraticoccus_monumenti
Actinobacteria	Actinobacteria	Propionibacteriales	Kribbellaceae
Actinobacteria	Rubrobacteria	Rubrobacterales	Rubrobacteraceae
Actinobacteria	Acidimicrobiia	Acidimicrobiales	Acidimicrobiaceae
Proteobacteria	Gammaproteobacteria	Enterobacterales	Alteromonadaceae	Glaciecola
Acidobacteria	DSM_100886	DSM_100886	UBA2999
Bacteroidetes	UBA10030	UBA10030	UBA10030	UBA6688
Verrucomicrobia	Verrucomicrobiae	Chthoniobacterales	UBA6821	UBA6821
Elusimicrobia
Planctomycetes	Planctomycetia	Isosphaerales	Isosphaeraceae
Acidobacteria	Acidobacteriia	Solibacterales	Solibacteraceae	Solibacter	Solibacter_usitatus
Planctomycetes	Planctomycetia	Planctomycetales	Planctomycetaceae	SH_PL14
Proteobacteria	Alphaproteobacteria	Caulobacterales	Caulobacteraceae
Proteobacteria	Alphaproteobacteria	Parvibaculales
Chloroflexi	Chloroflexia	Chloroflexales	Chloroflexaceae
Planctomycetes	Planctomycetia
Proteobacteria	Alphaproteobacteria	Caulobacterales	Parvularculaceae	Parvularcula
Actinobacteria	Actinobacteria	Corynebacteriales	Geodermatophilaceae	Blastococcus
Actinobacteria	Actinobacteria	Propionibacteriales	Propionibacteriaceae	Microlunatus	Microlunatus_phosphovorus
Firmicutes	Limnochordia
Proteobacteria	Alphaproteobacteria	Rhodobacterales	Rhodobacteraceae	Actibacterium
Proteobacteria	Gammaproteobacteria	Betaproteobacteriales	Burkholderiaceae	Noviherbaspirillum
Proteobacteria	Alphaproteobacteria	Rhizobiales	Xanthobacteraceae	Rhodoplanes
Acidobacteria	Blastocatellia	Pyrinomonadales	RB41
Actinobacteria	Actinobacteria	Corynebacteriales	Pseudonocardiaceae	Actinopolyspora
Bacteroidetes	UBA10030	UBA10030	UBA10030
Spirochaetes	Leptospirae	Leptospirales
Proteobacteria	Gammaproteobacteria	Betaproteobacteriales	Neisseriaceae	Snodgrassella
Acidobacteria	Acidobacteriia	UBA7541
Actinobacteria	Actinobacteria	Corynebacteriales	Micromonosporaceae	Asanoa	Asanoa_ishikariensis
Actinobacteria	Actinobacteria	Sporichthyales	Sporichthyaceae	Sporichthya
Proteobacteria	Alphaproteobacteria	Acetobacterales	Acetobacteraceae	Roseomonas
Firmicutes	Bacilli	Lactobacillales	Streptococcaceae	Streptococcus
Proteobacteria	Gammaproteobacteria	Pseudomonadales	Cellvibrionaceae
Proteobacteria	Gammaproteobacteria	Methylococcales	Methylomonaceae	Methylomonas
Actinobacteria	Thermoleophilia
Chloroflexi	Chloroflexia	54_19	54_19
Chloroflexi	Ktedonobacteria
Proteobacteria	Gammaproteobacteria	Methylococcales	Methylomonaceae	Methylomonas	Methylomonas_methanica
Nitrospirae	Nitrospiria	Nitrospirales	Nitrospiraceae	UBA6488	UBA6488_sp1
Proteobacteria	Gammaproteobacteria	Betaproteobacteriales	Burkholderiaceae	Rugamonas	Rugamonas_rubra
Myxococcaeota	UBA9160	UBA9160	UBA4427	UBA4427
Acidobacteria	Acidobacteriia
Actinobacteria	Actinobacteria	Corynebacteriales	Micromonosporaceae	Actinoplanes
Chloroflexi	Anaerolineae	Caldilineales	Caldilineaceae	Caldilinea
Proteobacteria	Alphaproteobacteria	Sphingomonadales	Sphingomonadaceae
Proteobacteria	Gammaproteobacteria	Betaproteobacteriales	Nitrosomonadaceae	Nitrosospira
Actinobacteria	Thermoleophilia	Solirubrobacterales	25812
Proteobacteria	Gammaproteobacteria	Pseudomonadales	Moraxellaceae	Acinetobacter
Actinobacteria	Actinobacteria	Propionibacteriales	Kribbellaceae	Kribbella
Proteobacteria	Alphaproteobacteria	Caulobacterales
Actinobacteria	Actinobacteria	Corynebacteriales	Micromonosporaceae	Catenuloplanes	Catenuloplanes_japonicus
Actinobacteria	Actinobacteria	Sporichthyales	Sporichthyaceae	Sporichthya	Sporichthya_polymorpha
Actinobacteria	Actinobacteria	Propionibacteriales	Nocardioidaceae
Actinobacteria	Actinobacteria	Corynebacteriales
Actinobacteria
Actinobacteria	Actinobacteria	Propionibacteriales	Propionibacteriaceae	Microlunatus
Gemmatimonadetes	Gemmatimonadetes	Gemmatimonadales	Gemmatimonadaceae
Actinobacteria	Actinobacteria	Corynebacteriales	Geodermatophilaceae	Modestobacter
Actinobacteria	Actinobacteria	Actinomycetales	Dermatophilaceae	Tetrasphaera_B
Planctomycetes	Planctomycetia	Pirellulales
Actinobacteria	Actinobacteria	Propionibacteriales	Propionibacteriaceae	Auraticoccus
Proteobacteria	Gammaproteobacteria	UBA6522	UBA6522
Actinobacteria	Actinobacteria	Actinomycetales	Dermatophilaceae	Tetrasphaera_B	Tetrasphaera_B_japonica
Chloroflexi	Anaerolineae	Caldilineales	Caldilineaceae
Gemmatimonadetes	Gemmatimonadetes	Gemmatimonadales	Gemmatimonadaceae	Gemmatimonas
Acidobacteria	Holophagae	Holophagales	Holophagaceae
Proteobacteria	Gammaproteobacteria	Xanthomonadales	Rhodanobacteraceae	Frateuria_A
Actinobacteria	Actinobacteria	Propionibacteriales	Nocardioidaceae	Aeromicrobium	Aeromicrobium_sp2
Bacteroidetes	Bacteroidia	Sphingobacteriales	Sphingobacteriaceae	Mucilaginibacter
Verrucomicrobia	Verrucomicrobiae	Chthoniobacterales	UBA10450	UBA10450
Proteobacteria	Gammaproteobacteria	Betaproteobacteriales	Burkholderiaceae	Mitsuaria
Planctomycetes	Planctomycetia	Pirellulales	Pirellulaceae
Chloroflexi	Anaerolineae	Anaerolineales	COMBO_62_14
Acidobacteria	Blastocatellia	Pyrinomonadales	RB41	UBA11741	UBA11741_sp1
Chloroflexi	Chloroflexia	54_19
Acidobacteria	Acidobacteriia	UBA7541	UBA7541	UBA7541
Bacteroidetes	Bacteroidia	Sphingobacteriales
Proteobacteria	Alphaproteobacteria	Rhizobiales	Beijerinckiaceae
Firmicutes	Limnochordia	Limnochordales	Limnochordaceae	Limnochorda
Bacteroidetes	UBA10030
Latescibacteria	UBA2968	UBA8231	UBA8231	UBA12574
Proteobacteria	Gammaproteobacteria	Betaproteobacteriales	Burkholderiaceae	Herminiimonas
Actinobacteria	Actinobacteria	Frankiales
Actinobacteria	Actinobacteria	Actinomycetales	Micrococcaceae	Arthrobacter_A
Proteobacteria	Alphaproteobacteria	Caulobacterales	Parvularculaceae
Chloroflexi	Chloroflexia	Chloroflexales
Actinobacteria	Actinobacteria	Corynebacteriales	Pseudonocardiaceae	Amycolatopsis
Proteobacteria	Alphaproteobacteria	Rhizobiales	Xanthobacteraceae	Bradyrhizobium	Bradyrhizobium_japonicum
Proteobacteria	Gammaproteobacteria	Betaproteobacteriales	Sulfuricellaceae	UBA2239
Acidobacteria	Acidobacteriia	UBA7541	UBA7541
Actinobacteria	Actinobacteria	Corynebacteriales	Geodermatophilaceae
Firmicutes	Sulfobacillia	Sulfobacillales
Proteobacteria	Alphaproteobacteria	Rhizobiales	Methyloligellaceae
Proteobacteria	Gammaproteobacteria	Chromatiales
Proteobacteria	Alphaproteobacteria	Caulobacterales	Caulobacteraceae	Caulobacter	Caulobacter_vibrioides
Proteobacteria	Gammaproteobacteria	Betaproteobacteriales	Methylophilaceae	Methylophilus
Firmicutes	Bacilli	Lactobacillales	Streptococcaceae
Actinobacteria	Rubrobacteria
Chloroflexi	Anaerolineae	SBR1031	A4b	UBA6055
Proteobacteria	Alphaproteobacteria	Rhizobiales	Beijerinckiaceae	Methylobacterium
Proteobacteria	Gammaproteobacteria	Betaproteobacteriales	Burkholderiaceae	Acidovorax
Actinobacteria	Actinobacteria	Propionibacteriales	Nocardioidaceae	Nocardioides
Proteobacteria	Gammaproteobacteria	Xanthomonadales	Xanthomonadaceae	Pseudoxanthomonas_A
Verrucomicrobia	Verrucomicrobiae
Gemmatimonadetes	Gemmatimonadetes	Gemmatimonadales
Proteobacteria	Gammaproteobacteria	Pseudomonadales	Hahellaceae	Marinobacter
Firmicutes	Sulfobacillia
Chloroflexi	Ktedonobacteria	Ktedonobacterales	Ktedonobacteraceae
Actinobacteria	Actinobacteria	Actinomycetales	Micrococcaceae
Gemmatimonadetes	Gemmatimonadetes
Chloroflexi	Anaerolineae	Caldilineales
Actinobacteria	Actinobacteria	Propionibacteriales	Nocardioidaceae	Aeromicrobium
Proteobacteria	Alphaproteobacteria	Rickettsiales	Rickettsiaceae
Proteobacteria	Gammaproteobacteria	Pseudomonadales	HdN1
Actinobacteria	Actinobacteria	Propionibacteriales
Actinobacteria	Actinobacteria	Actinomycetales	Cellulomonadaceae	Cellulomonas	Cellulomonas_cellasea
Proteobacteria	Alphaproteobacteria	Rhizobiales	Devosiaceae	Devosia
Planctomycetes	Planctomycetia	Gemmatales	Gemmataceae	Gemmata
Firmicutes	Limnochordia	Limnochordales	Limnochordaceae
Bacteroidetes	UBA10030	UBA10030
Proteobacteria	Alphaproteobacteria	UBA998	UBA3002
Acidobacteria	DSM_100886	DSM_100886	SCN_69_37	SCN_69_37
Proteobacteria	Alphaproteobacteria	Caulobacterales	Hyphomonadaceae
Actinobacteria	Actinobacteria	Propionibacteriales	Nocardioidaceae	Nocardioides	Nocardioides_lianchengensis
Acidobacteria	Acidobacteriia	Solibacterales	Solibacteraceae	UBA690
Planctomycetes	Planctomycetia	Gemmatales	Gemmataceae	Gemmata	Gemmata_massiliana
Proteobacteria	Gammaproteobacteria	Betaproteobacteriales	Burkholderiaceae	Polaromonas
Planctomycetes	Phycisphaerae	Phycisphaerales	Phycisphaeraceae
Proteobacteria	Alphaproteobacteria	Micavibrionales	Micavibrionaceae	UBA5701
Actinobacteria	Actinobacteria	Actinomycetales	Dermatophilaceae	Phycicoccus_A
Actinobacteria	Actinobacteria	Sporichthyales	Sporichthyaceae
Verrucomicrobia	Verrucomicrobiae	Chthoniobacterales	UBA6821
Actinobacteria	Actinobacteria	Corynebacteriales	Micromonosporaceae	Asanoa
Acidobacteria	DSM_100886	DSM_100886	UBA2999	2_12_FULL_68_19
Proteobacteria	Gammaproteobacteria	Methylococcales	Cycloclasticaceae
Desulfobacteraeota	Desulfobulbia	Desulfobulbales	Desulfocapsaceae	Desulforhopalus
Acidobacteria	Acidobacteriia	Acidobacteriales	Acidobacteriaceae	Terracidiphilus
Proteobacteria	Gammaproteobacteria	Nevskiales	Nevskiaceae	Solimonas
Actinobacteria	Actinobacteria	Propionibacteriales	Propionibacteriaceae
Acidobacteria	DSM_100886	DSM_100886	SCN_69_37
Myxococcaeota	Myxococcia	Myxococcales	Myxococcaceae	Myxococcus
Myxococcaeota	UBA9160
Verrucomicrobia	Verrucomicrobiae	Pedosphaerales	Pedosphaeraceae
Acidobacteria	Holophagae
Proteobacteria	Gammaproteobacteria	Betaproteobacteriales	Burkholderiaceae	Burkholderia
